# Supplementary material for: Influence of Low Loadings of Cellulose Nanocrystals on the Simultaneously Enhanced Crystallization Rate, Mechanical Property, and Hydrophilicity of Biobased Poly(butylene 2,5-furandicarboxylate)
Source: Polymers (Basel). 2025 Jan 14;17(2):196. doi: 10.3390/polym17020196 (PMC11768259; doi:10.3390/polym17020196)
Supplement: Supplementary file 1 [file polymers-17-00196-s001.zip]

Archive with 1 entries (1 files):
- polymers-3397444-supplementary.pdf
